# Supplementary material for: The economic burden of inpatient care of depression in Poznan (Poland) and Kiel (Germany) in 2016
Source: PLoS One. 2018 Jun 14;13(6):e0198890. doi: 10.1371/journal.pone.0198890 (PMC6001949; doi:10.1371/journal.pone.0198890)
Supplement: S1 Table — This is the list of medicines used in Kiel. (XLSX) [file pone.0198890.s001.xlsx]

## Sheet: F33
F33 Kiel		drug name
number	sex	Amisulpiryd	Amitryptylina	Aripiprazol	Benzodiazepiny	Bupropion	Chlorprotyksen	Citalopram	Dipiperon	Dokspeina	Duloksetyna	Escitalopram	Fluoksetyna	Gabapentyna	Haloperidol	Imipramina	Karbamazepina	Klozapina	Kwas walproinowy	Kwetiapina	Lamotrygina	Lit	Melperon	Mirtazapina	Nortryptylina	Olanzapina	opipramol	Paroksetyna	Pipamperon	Pregabalina	Prometazyna	Risperidon	Sertralina	Trazodon	Trimipramina	Venlafaksyna		concomitant treatment
1	K																																	1		1		1
2	M					1								1						1				1														1
3	M							1																		1
4	M											1												1							1			1
5	M									1														1							1		1
6	M					1																										1						1
7	M							1																								1						1
8	M
9	M																																					1
10	M																																	1		1
11	M							1
12	M	1															1									1
13	K								1																									1				1
14	M				1										1									1		1
15	K																			1						1
16	K				1															1
17	M				1																	1				1				1								1
18	K																														1	1				1		1
19	K				1					1												1														1
20	M																							1		1
21	K					1																										1				1		1
22	M																				1												1					1
23	K																																					1
24	K			1
25	K							1
26	K																															1				1		1
27	K				1						1									1											1		1
28	K										1													1														1
29	K					1					1													1					1
30	K				1							1												1					1									1
31	K				1							1												1					1							1		1
32	M
33	K											1															1
34	M											1												1												1
35	M																							1												1
36	M				1															1
37	M																					1				1										1
38	M																					1				1										1		1
39	K											1																								1
40	M																									1						1
41	M																					1										1
42	M							1																														1
43	K				1																	1					1				1							1
44	K																			1										1	1
45	K					1							1
46	K																							1		1										1
47	K																							1						1								1
48	K									1																1			1
49	M					1																									1
50	M																														1
51	M																																	1				1
52	K																														1					1
53	K				1			1		1																				1								1
54	K				1					1																				1								1
55	K		1																												1							1
56	K			1																													1					1
57	K																					1										1	1					1
58	K							1												1											1
59	M																																					1
60	K																										1				1					1		1
61	K																			1																1
62	K											1												1		1												1
63	K		1								1	1																								1
64	M																	1																		1
65	M		1																																			1
66	M																							1
67	K																							1														1
68	K							1																														1
69	K																					1	1															1
70	M																							1												1
71	M									1														1									1
72	K																																					1
73	M				1																					1										1
74	M																																	1		1		1
75	K																														1							1
76	M				1																			1							1					1
77	K																																			1		1
78	M				1	1														1				1								1
79	K				1																											1				1		1
80	K				1																																	1
81	K																							1												1		1
82	K																																			1		1
83	M							1			1									1											1
84	K										1													1														1
85	M																					1						1						1				1
86	K																														1					1
87	K																														1					1
88	K																							1												1		1
89	K										1													1		1		1										1
90	M																			1				1														1
91	K									1																					1							1
92	M																							1												1
93	K									1										1																		1
94	K											1								1											1							1
95	K				1															1
96	K				1										1					1														1				1
97	K																			1																		1
98	M																																					1
99	K
100	K																							1														1
101	K							1																1								1						1
102	K				1			1															1			1												1
103	K				1			1															1			1								1
104	K																													1	1			1		1		1
105	M																							1		1												1
106	M																							1		1												1
107	K																											1								1
108	K																														1	1
109	M				1																															1		1
110	K									1										1											1							1
111	M																							1												1		1
112	M				1																																	1
113	K											1												1							1	1						1
114	M	1
115	M						1	1												1				1							1
116	M																							1												1
117	M				1															1						1					1
118	M																							1		1								1		1
119	M							1																		1
120	K															1																						1
121	K																							1												1		1
122	M													1										1					1							1		1
123	M																							1		1					1					1		1
124	K							1																1		1
125	M						1	1																1
126	K																														1							1
127	K				1																			1		1										1		1
128	K							1																1														1
129	M							1																														1
130	K																									1					1					1		1
131	K																							1							1					1		1
132	M				1			1												1
133	M
134	K				1			1															1
135	M															1								1
136	M																							1														1
137	M
138	M							1											1												1	1						1
139	M																														1					1		1
140	K				1	1	1
141	K							1																										1		1
142	K																			1																		1
143	K																					1		1										1		1		1
144	K																					1		1												1		1
145	K		1		1																																	1
146	M								1													1		1						1		1	1					1
147	M																							1														1
148	K																							1									1					1
149	K										1									1											1							1
150	K																							1				1
151	K				1															1			1	1				1						1		1		1
152	K																															1				1		1
153	M											1								1
154	K				1															1				1								1				1		1
155	K				1															1																1		1
156	K										1					1														1								1
157	K				1									1									1	1
158	M								1											1																1		1
159	K						1									1				1																1		1
160	K																																	1				1
161	K											1								1																		1
162	K						1		1											1				1														1
163	K						1		1											1				1														1
164	M																							1							1					1
165	K											1																								1		1
166	K		1																				1
167	M																			1								1								1
168	K	1
169	K										1												1											1				1
170	M				1										1							1		1														1
171	M				1										1							1		1														1
172	M				1										1							1		1														1
173	M				1																	1		1														1
174	M				1																									1				1				1
175	M															1																				1		1
176	M																							1							1			1				1
177	K																																					1
178	K																														1			1		1
179	K											1																			1
180	K										1												1															1
181	K				1	1																									1							1
182	K																			1												1				1		1
183	K				1								1							1			1									1				1		1
184	K			1	1																					1					1			1		1
185	M											1																			1
186	K																									1										1		1
187	M																							1									1					1
188	K																																					1
189	K							1																								1						1
190	K				1			1																					1
191	K				1			1	1																	1					1	1	1
192	M																																			1		1
193	K				1																										1
194	M																																					1
195	K
196	M				1															1																1
197	K				1			1																												1
198	K				1			1												1														1		1		1
199
200		3	5	3	46	9	6	27	6	9	11	15	2	3	5	5	1	1	1	36	1	16	10	63	0	28	3	6	6	9	41	21	10	21	0	65	0	115
201
202
203
204
205
206
207
208
209
210
211
212
213
214
215
216
217
218
219
220
221
222
223
224
225
226
227
228
229
230
231
232
233
234
235
236
237
238
239
240
241
242
243
244
245
246
247
248
249
250
251
252
253
254
255
256
257
258
259
260
261
262
263
264
265

## Sheet: F32
F32 Kiel		drug name
number	sex	Amisulpiryd	Amitryptylina	Aripiprazol	Benzodiazepiny	Bupropion	Chlorprotyksen	Citalopram	Dokspeina	Duloksetyna	Escitalopram	Fluoksetyna	Gabapentyna	Karbamazepina	Klozapina	Kwas walproinowy	Kwetiapina	Lamotrygina	Lit	Melperon	Mirtazapina	Nortryptylina	Olanzapina	Opirpamol	Paroksetyna	Pipamperon	Pregabalina	Prometazyna	Risperidon	Sertralina	Trazodon	Trimipramina	Venlafaksyna	Wortioksetyna	concomitant treatment
1	M				1																		1					1							1
2	M																						1										1		1
3	K																											1			1		1		1
4	M				1						1										1										1
5	K				1																			1							1				1
6	K							1
7	K																1						1					1							1
8	K		1			1		1															1					1							1
9	K																																		1
10	M																														1				1
11	M							1													1														1
12	K						1										1
13	K				1																		1										1		1
14	M							1																1
15	K	1			1															1	1		1
16	M																				1							1					1
17	M							1																				1							1
18	K		1																					1				1					1
19	K				1																1		1
20	M																1
21	M																		1				1										1		1
22	K				1															1	1														1
23	M									1																									1
24	M										1						1
25	K							1
26	M							1																									1		1
27	M																1				1												1		1
28	M								1																						1				1
29	M							1													1														1
30	K							1																				1							1
31	K																											1	1
32	K																											1							1
33	K											1
34	K							1													1														1
35	K																							1									1
36	K							1																				1
37	M							1																									1
38	K				1																									1	1
39	K										1												1					1							1
40	K				1																1
41	K																				1			1
42	M										1										1		1					1
43	M																1																1
44	K				1																1														1
45	M								1																			1
46	K																											1		1	1
47	M							1																											1
48	M																																1		1
49	K								1												1							1					1
50	M																																		1
51	K				1						1						1											1							1
52	M									1										1															1
53	M																			1															1
54	M					1																													1
55	K										1																						1
56	K																				1					1									1
57	M
58	K																				1			1						1					1
59	K																																		1
60	K
61	K							1																											1
62	K																				1							1			1		1
63	K																				1			1									1
64	K							1									1			1							1
65	M																				1														1
66	M																1																		1
67	K								1																								1		1
68	M																						1
69	M																				1														1
70	K				1						1																	1	1		1		1		1
71	K									1																		1							1
72	K																											1
73	K					1		1															1	1
74	K										1									1											1		1		1
75	K										1												1					1
76	M																				1												1
77	K										1
78	K
79	M																				1							1					1
80	K				1												1			1	1														1
81	M		1																														1		1
82	K										1												1					1
83	K				1																		1					1
84	K							1													1						1						1		1
85	K
86	K							1											1														1		1
87	K										1								1				1						1						1
88	K																				1												1		1
89	M											1
90	M																																1		1
91	K				1																		1							1					1
92	K																														1		1
93	K										1
94	K																											1
95	M								1																								1
96	M																											1			1				1
97	K							1													1
98	K
99	K				1																										1				1
100	M																				1
101	K																												1	1	1				1
102	M							1																							1
103	K							1																					1		1
104	K										1															1							1		1
105	M									1							1			1															1
106	M							1													1							1					1	1	1
107	M
108	K				1																1														1
109	M																				1												1		1
110	M							1															1					1					1
111	M					1
112	M
113	K			1																			1					1					1
114	K										1								1				1						1
115	K										1																	1
116	M							1																		1									1
117	M							1															1												1
118
119		1	3	1	17	4	1	25	5	4	16	2	0	0	0	0	11	0	4	8	30	0	21	8	0	3	2	31	6	5	16	0	33	1	59
120
121
122
123
124
125
126
127
128
129
130
131
132
133
134
135
136
137
138
139
140
141
142
143
144
145
146
147
148
149
150
151
152
153
154
155
156
157
158
159
160
161
162
163
164
165
166
167
168
169
170
171
172
173
174
175
176
177
178
179
180
181
182
183
184
185
186
187
188
189
190
191
192
193
194
195
196
197
198
199
200
201
202
203
204
205
206
207
208
209
210
211
212
213
