# Supplementary material for: The economic burden of inpatient care of depression in Poznan (Poland) and Kiel (Germany) in 2016
Source: PLoS One. 2018 Jun 14;13(6):e0198890. doi: 10.1371/journal.pone.0198890 (PMC6001949; doi:10.1371/journal.pone.0198890)
Supplement: S2 Table — This is the list of costs’ components of costs of inpatient care of depression in Poznan. (XLSX) [file pone.0198890.s002.xlsx]

## Sheet: general
Number	sex	Data urodzenia	Age	PESEL	Nr księgi	Ward	ICD code	Data przyjęcia	Data wypisania	Length of hospitalization	Cost of pharmacotherapy	cost per day	cost per day from the payer	cost of diagnostics	cost of hospitalization	cost of hospitalization from the payer	underfunding
1	K	23-04-1953	63	53042320500	1603158	A	F32	15-02-2016 08:48	25-04-2016 13:08	71	336.8	243.42	172.5	458	17282.8	12195.8	5087.07
2	K	23-04-1953	63	53042320500	1608968	A	F32	12-05-2016 08:49	15-07-2016 13:35	65	661.02	243.42	172.5	297	15822.3	11212.5	4609.8
5	K	30-07-1989	27	89073003187	1616360	A	F32	02-09-2016 12:48	23-09-2016 13:11	22	48.55	243.42	172.5	207	5355.24	3795	1560.24
7	K	19-08-1944	72	44081901982	1619684	A	F32	21-10-2016 11:56	27-11-2016 10:00	38	160.48	243.42	172.5	315	9249.96	6555	2694.96
11	K	06-01-1998	18	98010600284	1614817	A	F32	08-08-2016 11:24	07-09-2016 15:00	31	24.99	243.42	172.5	109	7546.02	5347.5	2198.52
13	K	21-03-1961	55	61032102582	1607162	A	F32	15-04-2016 10:16	13-06-2016 14:00	60	350.19	243.42	172.5	281	14605.2	10350	4255.2
15	K	07-06-1949	67	49060707704	1610696	A	F32	06-06-2016 16:55	06-07-2016 13:00	31	41.5	243.42	172.5	205	7546.02	5347.5	2198.52
17	K	09-04-1961	55	61040904224	1609087	A	F32	13-05-2016 16:12	08-07-2016 13:00	57	76.04	243.42	172.5	238	13874.9	9832.5	4042.44
21	K	06-11-1964	52	64110600107	1600073	A	F32	04-12-2015 11:05	29-01-2016 14:00	57	136.93	243.42	172.5	259	13874.9	9832.5	4042.44
23	K	15-02-1946	70	46021513666	1614267	A	F32	29-07-2016 13:09	05-10-2016 13:00	69	228.51	243.42	172.5	318	16796	11902.5	4893.48
24	K	28-04-1994	22	94042805842	1601351	A	F32	19-01-2016 12:35	28-01-2016 13:30	10	40.73	243.42	172.5	288	2434.2	1725	709.2
25	K	21-12-1969	47	69122100281	1613040	A	F32	11-07-2016 10:59	02-08-2016 18:00	23	47.51	243.42	172.5	255	5598.66	3967.5	1631.16
28	K	26-03-1998	18	98032604448	1612575	A	F32	04-07-2016 09:45	22-07-2016 12:00	19	32.59	243.42	172.5	316	4624.98	3277.5	1347.48
32	K	04-07-1983	33	83070407647	1618893	A	F32	10-10-2016 11:35	10-11-2016 12:00	32	196.35	243.42	172.5	387	7789.44	5520	2269.44
36	K	19-01-1966	50	66011905721	1605390	A	F32	20-03-2016 20:06	09-05-2016 12:54	51	112.23	243.42	172.5	165	12414.4	8797.5	3616.92
38	K	26-02-1971	45	71022606701	1600101	A	F32	16-12-2015 19:05	15-01-2016 12:00	31	25.04	243.42	172.5	245	7546.02	5347.5	2198.52
39	K	16-03-1951	65	51031607966	1700117	A	F32	19-12-2016 14:19	01-03-2017 10:00	73	43.59	243.42	172.5	523	17769.7	12437.2	5332.41
41	K	02-11-1959	57	59110206125	1604407	A	F32	05-03-2016 14:48	04-04-2016 13:30	31	93.47	243.42	172.5	568	7546.02	5347.5	2198.52
43	K	28-02-1937	79	37022807306	1609231	A	F32	16-05-2016 10:19	10-06-2016 10:00	26	67.82	243.42	172.5	205	6328.92	4485	1843.92
45	K	09-12-1972	44	72120901129	1614411	A	F32	01-08-2016 13:19	07-10-2016 13:03	68	154.45	243.42	172.5	375	16552.6	11730	4822.56
49	K	06-01-1989	27	89010605881	1611864	A	F32	22-06-2016 17:21	02-08-2016 12:10	42	122.28	243.42	172.5	263	10223.6	7245	2978.64
50	K	29-07-1963	53	63072904885	1613355	A	F32	15-07-2016 09:26	02-09-2016 12:10	50	227.49	243.42	172.5	281	12171	8625	3546
51	K	22-11-1940	76	40112207122	1614511	A	F32	02-08-2016 21:06	11-10-2016 20:15	71	411.87	243.42	172.5	351	17282.8	12195.8	5087.07
52	K	28-12-1968	48	68122806364	1600614	A	F32	08-01-2016 14:36	25-02-2016 15:00	49	91.45	243.42	172.5	374	11927.6	8452.5	3475.08
60	K	18-08-1995	21	95081805264	1600092	A	F32	11-12-2015 14:44	04-01-2016 13:00	25	591.54	243.42	172.5	236	6085.5	4312.5	1773
61	K	15-06-1978	38	78061500542	1608719	A	F32	09-05-2016 12:42	18-07-2016 13:00	71	353.47	243.42	172.5	715	17282.8	12195.8	5087.07
62	K	29-08-1949	67	49082902420	1623095	A	F32	13-12-2016 09:27	23-12-2016 13:00	11	21.18	243.42	172.5	227	2677.62	1897.5	780.12
63	K	28-05-1934	82	34052804428	1603047	A	F32	12-02-2016 13:37	11-04-2016 20:00	60	294.56	243.42	172.5	370	14605.2	10350	4255.2
64	K	08-12-1961	55	61120803548	1700039	A	F32	24-11-2016 16:31	03-01-2017 12:00	41	52.35	243.42	172.5	167	9980.22	7072.5	2907.72
65	K	08-09-1976	40	76090803348	1616520	A	F32	05-09-2016 17:54	23-09-2016 10:00	19	23.02	243.42	172.5	213	4624.98	3277.5	1347.48
67	K	24-02-1949	67	49022400601	1616604	A	F32	06-09-2016 13:48	16-09-2016 21:00	11	78.15	243.42	172.5	173	2677.62	1897.5	780.12
72	K	01-05-1988	28	88050105906	1605355	A	F32	19-03-2016 22:47	15-04-2016 12:00	28	87.36	243.42	172.5	385	6815.76	4830	1985.76
73	K	05-07-1968	48	68070501805	1620322	A	F32	01-11-2016 14:51	09-12-2016 12:21	39	36.37	243.42	172.5	147	9493.38	6727.5	2765.88
74	K	23-02-1995	21	95022304124	1607417	A	F32	19-04-2016 09:18	06-07-2016 13:00	79	537.39	243.42	172.5	571	19230.2	13161.8	6068.43
77	M	31-05-1988	28	88053109433	1600060	B	F32	29-11-2015 18:40	20-01-2016 13:00	53	22.55	274.61	172.5	247	14554.3	9142.5	5411.83
78	M	31-05-1988	28	88053109433	1614260	B	F32	29-07-2016 10:21	16-09-2016 08:00	50	7.36	274.61	172.5	205	13730.5	8625	5105.5
82	M	02-12-1989	27	89120200677	1603414	B	F32	18-02-2016 08:11	04-05-2016 12:45	77	68.26	274.61	172.5	656	21145	12920.2	8224.72
83	M	24-01-1957	59	57012402478	1611988	B	F32	24-06-2016 12:44	02-08-2016 11:00	40	42.77	274.61	172.5	292	10984.4	6900	4084.4
87	M	19-02-1990	26	90021901815	1610692	B	F32	06-06-2016 14:43	26-07-2016 14:00	51	25.51	274.61	172.5	224	14005.1	8797.5	5207.61
89	M	26-06-1993	23	93062606875	1608111	B	F32	28-04-2016 12:21	15-06-2016 12:20	49	280.79	274.61	172.5	432	13455.9	8452.5	5003.39
90	M	28-01-1959	57	59012813696	1612294	B	F32	29-06-2016 18:43	07-09-2016 14:00	71	136.33	274.61	172.5	164	19497.3	12195.8	7301.56
91	M	17-07-1971	45	71071704474	1602579	B	F32	06-02-2016 20:56	22-03-2016 13:30	46	505.86	274.61	172.5	654	12632.1	7935	4697.06
94	M	13-02-1965	51	65021302775	1619569	B	F32	20-10-2016 08:17	24-11-2016 15:30	36	99.09	274.61	172.5	220	9885.96	6210	3675.96
95	M	21-06-1957	59	57062104870	1613243	B	F32	13-07-2016 15:46	28-07-2016 12:00	16	38.93	274.61	172.5	205	4393.76	2760	1633.76
96	M	21-01-1962	54	62012102679	1700042	B	F32	25-11-2016 15:17	27-01-2017 14:27	64	122.72	274.61	172.5	183	17575	11040	6535.04
98	M	10-11-1985	31	85111002279	1600260	B	F32	02-01-2016 14:57	19-02-2016 12:28	49	314.42	274.61	172.5	205	13455.9	8452.5	5003.39
100	M	15-04-1961	55	61041504799	1600104	B	F32	17-12-2015 09:26	14-01-2016 12:00	29	41.26	274.61	172.5	214	7963.69	5002.5	2961.19
105	M	08-11-1926	90	26110801650	1605346	B	F32	19-03-2016 17:38	24-03-2016 19:51	6	21.51	274.61	172.5	205	1647.66	1035	612.66
109	M	01-04-1983	33	83040106314	1600079	B	F32	07-12-2015 13:51	19-02-2016 13:00	75	30.7	274.61	172.5	312	20595.8	12678.8	7917
110	M	31-08-1993	23	93083110694	1619415	B	F32	18-10-2016 09:42	21-12-2016 13:00	65	128.28	274.61	172.5	584	17849.7	11212.5	6637.15
120	K	09-04-1946	70	46040900647	1613688	C	F32	20-07-2016 09:23	23-09-2016 14:30	66	333.51	305.13	172.5	282	20138.6	11385	8753.58
124	K	14-01-1949	67	49011408241	1601583	C	F32	22-01-2016 08:34	31-03-2016 13:00	70	251.64	305.13	172.5	347	21359.1	12075	9284.1
128	K	03-03-1962	54	62030310760	1613842	C	F32	22-07-2016 11:44	08-09-2016 13:00	49	93.74	305.13	172.5	85	14951.4	8452.5	6498.87
146	K	31-07-1969	47	69073102840	1600757	C	F32	11-01-2016 10:40	29-01-2016 13:00	19	47.48	305.13	172.5	166	5797.47	3277.5	2519.97
147	K	24-05-1980	36	80052403129	1616100	C	F32	29-08-2016 16:00	26-09-2016 13:16	29	75.06	305.13	172.5	166	8848.77	5002.5	3846.27
151	K	07-08-1951	65	51080711409	1606173	C	F32	01-04-2016 11:59	25-05-2016 13:15	55	91.25	305.13	172.5	267	16782.2	9487.5	7294.65
153	K	20-05-1940	76	40052005905	1615458	C	F32	18-08-2016 18:05	16-09-2016 13:00	30	1478.71	305.13	172.5	538	9153.9	5175	3978.9
167	K	24-02-1985	31	85022402502	1616987	C	F32	12-09-2016 10:01	21-11-2016 13:00	71	244.11	305.13	172.5	618	21664.2	12195.8	9468.48
168	K	08-01-1944	72	44010810462	1600091	C	F32	11-12-2015 12:16	24-02-2016 13:00	76	123.38	305.13	172.5	175	23189.9	12799.5	10390.4
116	M	08-04-1951	65	51040806459	1612408	C	F32	01-07-2016 10:21	24-08-2016 13:00	55	248.43	305.13	172.5	205	16782.2	9487.5	7294.65
122	M	02-09-1975	41	75090208115	1609432	C	F32	18-05-2016 11:27	21-05-2016 18:00	4	41.31	305.13	172.5	34	1220.52	690	530.52
123	M	18-01-1963	53	63011804395	1600052	C	F32	25-11-2015 08:53	15-01-2016 10:00	52	42.13	305.13	172.5	184	15866.8	8970	6896.76
126	M	19-04-1950	66	50041910950	1615510	C	F32	19-08-2016 13:35	23-09-2016 13:00	36	127.69	305.13	172.5	282	10984.7	6210	4774.68
129	M	04-03-1960	56	60030415614	1600082	C	F32	08-12-2015 09:55	07-01-2016 13:00	31	18.47	305.13	172.5	175	9459.03	5347.5	4111.53
138	M	19-01-1968	48	68011909118	1612686	C	F32	05-07-2016 13:02	08-07-2016 09:30	4	10.42	305.13	172.5	240	1220.52	690	530.52
140	M	20-08-1951	65	51082014517	1700054	C	F32	01-12-2016 11:27	20-01-2017 13:00	51	104.6	305.13	172.5	175	15561.6	8797.5	6764.13
141	M	27-05-1955	61	55052702899	1608587	C	F32	08-05-2016 08:20	13-07-2016 13:00	67	207.35	305.13	172.5	174	20443.7	11557.5	8886.21
152	M	12-05-1980	36	80051205197	1620102	C	F32	27-10-2016 11:52	23-12-2016 11:00	58	262.23	305.13	172.5	320	17697.5	10005	7692.54
155	M	07-11-1997	19	97110710037	1622918	C	F32	11-12-2016 09:20	20-12-2016 12:33	10	4.73	305.13	172.5	166	3051.3	1725	1326.3
159	M	30-01-1982	34	82013018470	1600457	C	F32	05-01-2016 23:15	08-02-2016 19:00	35	172.49	305.13	172.5	282	10679.5	6037.5	4642.05
3	K	22-03-1996	20	96032206745	1619063	A	F33	12-10-2016 15:51	28-10-2016 15:11	17	27.99	243.42	172.5	295	4138.14	2932.5	1205.64
4	K	13-09-1953	63	53091309424	1700036	A	F33	24-11-2016 08:59	01-02-2017 12:00	70	107.22	243.42	172.5	441	17039.4	12075	4964.4
6	K	14-06-1944	72	44061404568	1618383	A	F33	03-10-2016 10:08	08-11-2016 15:00	37	118.23	243.42	172.5	387	9006.54	6382.5	2624.04
8	K	24-06-1953	63	53062409885	1700044	A	F33	27-11-2016 17:42	03-02-2017 14:00	69	103.92	243.42	172.5	537	16796	11902.5	4893.48
9	K	10-09-1943	73	43091005727	1610530	A	F33	03-06-2016 15:51	15-07-2016 13:00	44	236.44	243.42	172.5	559	10710.5	7590	3120.48
10	K	10-09-1943	73	43091005727	1600057	A	F33	27-11-2015 13:53	21-01-2016 14:00	56	86.51	243.42	172.5	379	13631.5	9660	3971.52
12	K	29-03-1940	76	40032900321	1700121	A	F33	19-12-2016 18:21	25-02-2017 11:30	69	70.94	243.42	172.5	642	16796	11902.5	4893.48
14	K	26-11-1950	66	50112610866	1603382	A	F33	17-02-2016 12:10	22-03-2016 13:30	35	227.3	243.42	172.5	336	8519.7	6037.5	2482.2
16	K	24-02-1984	32	84022407982	1603691	A	F33	22-02-2016 13:14	29-02-2016 14:00	8	15.64	243.42	172.5	249	1947.36	1380	567.36
18	K	29-09-1980	36	80092910807	1613497	A	F33	18-07-2016 09:32	04-08-2016 14:00	18	39.74	243.42	172.5	288	4381.56	3105	1276.56
19	K	30-12-1978	38	78123000469	1604102	A	F33	29-02-2016 16:56	01-04-2016 14:00	33	107.46	243.42	172.5	227	8032.86	5692.5	2340.36
20	K	10-01-1960	56	60011005504	1600920	A	F33	13-01-2016 10:02	22-03-2016 13:07	70	385.84	243.42	172.5	417	17039.4	12075	4964.4
22	K	06-11-1964	52	64110600107	1616682	A	F33	07-09-2016 10:35	25-11-2016 12:30	80	662.78	243.42	172.5	397	19473.6	13282.5	6191.1
26	K	25-10-1961	55	61102510604	1600086	A	F33	10-12-2015 11:29	15-02-2016 13:00	68	221.54	243.42	172.5	263	16552.6	11730	4822.56
27	K	23-10-1969	47	69102302346	1621197	A	F33	15-11-2016 21:25	18-11-2016 13:00	4	2.81	243.42	172.5	227	973.68	690	283.68
29	K	24-10-1972	44	72102401823	1612829	A	F33	07-07-2016 10:54	09-09-2016 13:00	65	426.39	243.42	172.5	285	15822.3	11212.5	4609.8
30	K	04-05-1955	61	55050403440	1600002	A	F33	09-09-2015 12:16	04-02-2016 19:00	149	217.15	243.42	172.5	254	36269.6	21614.2	14655.3
31	K	23-01-1969	47	69012307608	1606899	A	F33	12-04-2016 09:11	20-05-2016 15:00	39	113.12	243.42	172.5	190	9493.38	6727.5	2765.88
33	K	30-04-1997	19	97043007268	1619692	A	F33	21-10-2016 18:59	27-12-2016 13:00	68	280.59	243.42	172.5	273	16552.6	11730	4822.56
34	K	30-03-1969	47	69033007141	1600070	A	F33	03-12-2015 11:00	25-02-2016 12:00	85	383.46	243.42	172.5	898	20690.7	13886.2	6804.45
35	K	09-01-1973	43	73010909984	1614497	A	F33	02-08-2016 14:39	07-09-2016 17:30	37	75.78	243.42	172.5	244	9006.54	6382.5	2624.04
37	K	29-11-1993	23	93112904148	1700009	A	F33	17-10-2016 18:58	05-01-2017 13:57	81	290.03	243.42	172.5	758	19717	13403.2	6313.77
40	K	03-04-1995	21	95040307121	1613620	A	F33	19-07-2016 13:49	22-07-2016 14:00	4	1.95	243.42	172.5	227	973.68	690	283.68
42	K	28-02-1937	79	37022807306	1616177	A	F33	30-08-2016 11:32	04-11-2016 16:00	67	194.88	243.42	172.5	673	16309.1	11557.5	4751.64
44	K	01-06-1977	39	77060102465	1609668	A	F33	22-05-2016 22:05	12-07-2016 13:08	52	138.37	243.42	172.5	147	12657.8	8970	3687.84
46	K	04-12-1969	47	69120401209	1600013	A	F33	02-11-2015 14:02	04-03-2016 15:30	124	585.65	243.42	172.5	749	30184.1	18595.5	11588.6
47	K	26-02-1993	23	93022613208	1602397	A	F33	03-02-2016 11:05	12-04-2016 10:00	70	491.23	243.42	172.5	401	17039.4	12075	4964.4
48	K	26-02-1993	23	93022613208	1608098	A	F33	28-04-2016 09:50	15-06-2016 14:00	49	225.98	243.42	172.5	477	11927.6	8452.5	3475.08
53	K	08-01-1961	55	61010810520	1600049	A	F33	23-11-2015 12:26	11-02-2016 13:00	81	107.5	243.42	172.5	294	19717	13403.2	6313.77
54	K	31-05-1957	59	57053110884	1607679	A	F33	22-04-2016 13:53	13-05-2016 13:00	22	71.87	243.42	172.5	205	5355.24	3795	1560.24
55	K	22-10-1951	65	51102206805	1602909	A	F33	10-02-2016 11:36	26-03-2016 19:33	46	296.19	243.42	172.5	308	11197.3	7935	3262.32
56	K	08-05-1966	50	66050804100	1621450	A	F33	19-11-2016 21:00	14-12-2016 12:30	26	121.54	243.42	172.5	196	6328.92	4485	1843.92
57	K	08-02-1936	80	36020807684	1600034	A	F33	13-11-2015 12:18	15-01-2016 14:00	64	158.19	243.42	172.5	814	15578.9	11040	4538.88
58	K	27-07-1967	49	67072708760	1601553	A	F33	21-01-2016 19:12	04-03-2016 13:00	44	72.7	243.42	172.5	409	10710.5	7590	3120.48
59	K	29-08-1965	51	65082902222	1605924	A	F33	29-03-2016 16:18	19-05-2016 10:15	52	191.6	243.42	172.5	404	12657.8	8970	3687.84
66	K	09-05-1968	48	68050910605	1614630	A	F33	04-08-2016 13:50	23-09-2016 10:00	51	89.24	243.42	172.5	227	12414.4	8797.5	3616.92
68	K	24-02-1949	67	49022400601	1615516	A	F33	19-08-2016 15:10	25-08-2016 15:41	7	78.69	243.42	172.5	172	1703.94	1207.5	496.44
69	K	24-02-1949	67	49022400601	1612997	A	F33	11-07-2016 08:51	17-08-2016 10:00	38	494.83	243.42	172.5	493	9249.96	6555	2694.96
70	K	20-09-1959	57	59092008669	1602054	A	F33	29-01-2016 10:35	14-04-2016 14:30	77	447.88	243.42	172.5	484	18743.3	12920.2	5823.09
71	K	16-06-1953	63	53061608902	1609257	A	F33	16-05-2016 21:49	07-06-2016 16:00	23	37.34	243.42	172.5	224	5598.66	3967.5	1631.16
75	M	29-12-1960	56	60122900154	1610955	B	F33	09-06-2016 10:52	01-07-2016 10:00	23	53.7	274.61	172.5	452	6316.03	3967.5	2348.53
76	M	02-03-1961	55	61030207715	1600003	B	F33	15-09-2015 10:04	05-03-2016 10:00	173	205.05	274.61	172.5	1008	47507.5	24512.2	22995.3
79	M	24-01-1962	54	62012401112	1601270	B	F33	18-01-2016 18:07	23-03-2016 12:52	66	136.33	274.61	172.5	565	18124.3	11385	6739.26
80	M	24-01-1962	54	62012401112	1700122	B	F33	20-12-2016 10:30	19-01-2017 12:30	31	22.11	274.61	172.5	251	8512.91	5347.5	3165.41
81	M	02-06-1959	57	59060201290	1613232	B	F33	13-07-2016 12:09	19-09-2016 14:02	69	137.12	274.61	172.5	620	18948.1	11902.5	7045.59
84	M	05-11-1955	61	55110514952	1612183	B	F33	28-06-2016 09:12	29-08-2016 16:00	63	219.42	274.61	172.5	513	17300.4	10867.5	6432.93
85	M	05-01-1955	61	55010504253	1602284	B	F33	02-02-2016 10:22	16-02-2016 11:00	15	7.9	274.61	172.5	123	4119.15	2587.5	1531.65
86	M	05-01-1955	61	55010504253	1605736	B	F33	25-03-2016 14:42	04-04-2016 10:45	11	28.95	274.61	172.5	224	3020.71	1897.5	1123.21
88	M	25-08-1965	51	65082506457	1700026	B	F33	17-11-2016 19:49	20-01-2017 13:00	65	227.73	274.61	172.5	350	17849.7	11212.5	6637.15
92	M	13-11-1955	61	55111302730	1609600	B	F33	20-05-2016 15:58	06-07-2016 13:00	48	243.17	274.61	172.5	569	13181.3	8280	4901.28
93	M	02-04-1956	60	56040207958	1602800	B	F33	09-02-2016 12:59	02-03-2016 12:15	23	29.99	274.61	172.5	147	6316.03	3967.5	2348.53
97	M	02-02-1947	69	47020214756	1603898	B	F33	25-02-2016 11:13	19-05-2016 08:15	85	511.14	274.61	172.5	935	23341.9	13886.2	9455.6
99	M	20-02-1957	59	57022016270	1606291	B	F33	04-04-2016 08:51	29-04-2016 12:30	26	40.87	274.61	172.5	205	7139.86	4485	2654.86
101	M	20-10-1935	81	35102005411	1600001	B	F33	09-09-2015 08:58	05-01-2016 13:00	119	3.85	274.61	172.5	736	32678.6	17991.8	14686.8
102	M	20-10-1935	81	35102005411	1620920	B	F33	10-11-2016 15:44	20-12-2016 12:00	41	175.2	274.61	172.5	308	11259	7072.5	4186.51
103	M	16-05-1955	61	55051612452	1617182	B	F33	14-09-2016 20:56	11-10-2016 13:00	28	46.44	274.61	172.5	205	7689.08	4830	2859.08
104	M	04-12-1957	59	57120404070	1606695	B	F33	09-04-2016 16:54	02-06-2016 13:00	55	188.39	274.61	172.5	205	15103.6	9487.5	5616.05
106	M	08-11-1926	90	26110801650	1606096	B	F33	31-03-2016 12:44	29-04-2016 18:00	30	88.07	274.61	172.5	557	8238.3	5175	3063.3
107	M	27-07-1987	29	87072707712	1604849	B	F33	12-03-2016 08:33	13-04-2016 11:30	33	51.02	274.61	172.5	205	9062.13	5692.5	3369.63
108	M	27-12-1977	39	77122703298	1616774	B	F33	08-09-2016 13:13	27-09-2016 13:19	20	59.54	274.61	172.5	228	5492.2	3450	2042.2
114	K	02-09-1946	70	46090203066	1600120	C	F33	22-12-2015 13:22	09-02-2016 13:00	50	183.8	305.13	172.5	300	15256.5	8625	6631.5
117	K	01-03-1958	58	58030105945	1600159	C	F33	28-12-2015 12:08	10-03-2016 13:00	74	2792.37	305.13	172.5	175	22579.6	12558	10021.6
119	K	02-12-1967	49	67120212205	1619392	C	F33	18-10-2016 08:49	20-12-2016 09:00	64	396.83	305.13	172.5	344	19528.3	11040	8488.32
125	K	02-10-1965	51	65100205544	1616080	C	F33	29-08-2016 10:27	30-09-2016 13:30	33	193.48	305.13	172.5	300	10069.3	5692.5	4376.79
130	K	16-06-1939	77	39061602429	1605339	C	F33	19-03-2016 11:48	06-04-2016 13:00	19	72.05	305.13	172.5	166	5797.47	3277.5	2519.97
132	K	08-11-1941	75	41110806801	1604252	C	F33	02-03-2016 12:09	09-05-2016 15:00	69	259.35	305.13	172.5	166	21054	11902.5	9151.47
133	K	10-04-1957	59	57041003888	1606668	C	F33	08-04-2016 10:39	19-04-2016 13:00	12	13.49	305.13	172.5	175	3661.56	2070	1591.56
134	K	03-02-1933	83	33020307220	1619608	C	F33	20-10-2016 11:23	21-12-2016 13:00	63	195.41	305.13	172.5	166	19223.2	10867.5	8355.69
135	K	03-02-1933	83	33020307220	1600061	C	F33	30-11-2015 08:35	12-02-2016 14:00	75	193.63	305.13	172.5	297	22884.8	12678.5	10206.2
136	K	05-07-1952	64	52070505006	1606816	C	F33	11-04-2016 10:33	06-05-2016 13:00	26	130.31	305.13	172.5	0	7933.38	4485	3448.38
143	K	30-05-1954	62	54053010046	1601247	C	F33	18-01-2016 10:02	11-03-2016 11:00	54	273.06	305.13	172.5	166	16477	9315	7162.02
145	K	25-10-1973	43	73102502569	1600037	C	F33	16-11-2015 14:27	22-01-2016 11:00	67	90.57	305.13	172.5	291	20443.7	11557.5	8886.21
148	K	03-08-1946	70	46080309167	1622279	C	F33	01-12-2016 10:17	22-12-2016 13:00	22	73.72	305.13	172.5	166	6712.86	3795	2917.86
149	K	24-04-1954	62	54042412084	1608916	C	F33	11-05-2016 10:46	02-07-2016 11:00	53	94.32	305.13	172.5	351	16171.9	9142.5	7029.39
150	K	04-01-1944	72	44010403808	1604376	C	F33	04-03-2016 14:03	24-03-2016 09:00	21	171.01	305.13	172.5	211	6407.73	3622.5	2785.23
156	K	11-10-1955	61	55101100368	1615648	C	F33	22-08-2016 10:36	28-10-2016 15:01	68	418.94	305.13	172.5	516	20748.8	11730	9018.84
158	K	05-05-1967	49	67050501769	1608484	C	F33	05-05-2016 12:09	04-07-2016 13:16	61	311.75	305.13	172.5	289	18612.9	10522.5	8090.43
160	K	26-03-1958	58	58032608521	1617253	C	F33	15-09-2016 16:44	23-11-2016 14:00	70	270.4	305.13	172.5	188	21359.1	12075	9284.1
161	K	24-02-1990	26	90022405202	1600978	C	F33	13-01-2016 18:48	28-01-2016 13:00	16	99.86	305.13	172.5	166	4882.08	2760	2122.08
162	K	03-07-1960	56	60070306046	1604970	C	F33	14-03-2016 11:34	29-04-2016 13:00	47	126.75	305.13	172.5	297	14341.1	8107.5	6233.61
163	K	28-05-1951	65	51052809567	1604411	C	F33	05-03-2016 18:42	13-05-2016 09:00	70	497.01	305.13	172.5	365	21359.1	12075	9284.1
164	K	19-08-1954	62	54081913429	1600020	C	F33	06-11-2015 10:02	12-02-2016 13:00	99	189.86	305.13	172.5	513	30207.9	15576.8	14631.1
166	K	15-09-1973	43	73091505989	1613836	C	F33	22-07-2016 10:10	17-08-2016 13:00	27	81.48	305.13	172.5	225	8238.51	4657.5	3581.01
111	M	07-11-1932	84	32110700196	1622464	C	F33	05-12-2016 08:53	16-12-2016 13:00	12	21.2	305.13	172.5	166	3661.56	2070	1591.56
112	M	28-06-1987	29	87062815405	1603379	C	F33	17-02-2016 11:35	08-03-2016 13:00	21	36.4	305.13	172.5	197	6407.73	3622.5	2785.23
113	M	02-10-1966	50	66100200973	1618319	C	F33	02-10-2016 18:49	21-10-2016 13:35	20	46.47	305.13	172.5	166	6102.6	3450	2652.6
115	M	19-01-1953	63	53011904393	1616978	C	F33	12-09-2016 09:35	04-11-2016 13:00	54	1814.92	305.13	172.5	560	16477	9315	7162.02
118	M	01-06-1959	57	59060101415	1600012	C	F33	26-10-2015 11:50	13-01-2016 13:00	80	142.58	305.13	172.5	312	24410.4	13282.5	11127.9
121	M	11-04-1946	70	46041100756	1700107	C	F33	17-12-2016 09:18	09-01-2017 14:00	24	1360.23	305.13	172.5	679	7323.12	4140	3183.12
127	M	21-07-1958	58	58072104915	1700085	C	F33	12-12-2016 09:23	19-01-2017 13:00	39	873.72	305.13	172.5	175	11900.1	6727.5	5172.57
131	M	03-12-1974	42	74120306294	1600048	C	F33	23-11-2015 09:45	20-01-2016 13:30	59	50.66	305.13	172.5	291	18002.7	10177.5	7825.17
137	M	27-02-1954	62	54022703951	1608227	C	F33	01-05-2016 14:20	04-05-2016 09:30	4	4.78	305.13	172.5	0	1220.52	690	530.52
139	M	19-01-1968	48	68011909118	1613373	C	F33	15-07-2016 13:06	30-08-2016 13:00	47	99.34	305.13	172.5	188	14341.1	8107.5	6233.61
142	M	30-12-1984	32	84123010432	1700144	C	F33	23-12-2016 10:19	20-01-2017 13:00	29	20.47	305.13	172.5	193	8848.77	5002.5	3846.27
144	M	29-08-1977	39	77082906939	1616190	C	F33	30-08-2016 18:01	02-09-2016 17:30	4	6.21	305.13	172.5	0	1220.52	690	530.52
154	M	04-06-1961	55	61060403190	1601619	C	F33	22-01-2016 13:34	23-03-2016 11:00	62	252.21	305.13	172.5	300	18918.1	10695	8223.06
157	M	06-11-1957	59	57110601513	1613885	C	F33	24-07-2016 09:29	05-08-2016 13:00	13	26.47	305.13	172.5	166	3966.69	2242.5	1724.19
165	M	30-04-1957	59	57043005574	1609440	C	F33	18-05-2016 14:03	20-07-2016 13:00	64	222.91	305.13	172.5	296	19528.3	11040	8488.32

## Sheet: F 32
number	sex	age	ward	ICD code	length of hospitalization	cost of pharmacotherapy	cost per day	cost per day from payer	costs of diagnostics	cost of hospitalization	cost of hospitalization - payer	underfunding	cost of pharmacotherapy (EUR)	cost of diagnostic tests (EUR)	cost of hospitalization (EUR)	cost of hospitalization - payer (EUR)	underfunding (EUR)
1	K	63	A	F32	71	336.8	243.42	172.5	458	17282.8	12195.8	5087.07	77.2034	104.986	3961.68	2795.59	1166.09
2	K	63	A	F32	65	661.02	243.42	172.5	297	15822.3	11212.5	4609.8	151.523	68.0802	3626.89	2570.2	1056.69
5	K	27	A	F32	22	48.55	243.42	172.5	207	5355.24	3795	1560.24	11.1289	47.4499	1227.56	869.914	357.648
7	K	72	A	F32	38	160.48	243.42	172.5	315	9249.96	6555	2694.96	36.7862	72.2063	2120.33	1502.58	617.756
11	K	18	A	F32	31	24.99	243.42	172.5	109	7546.02	5347.5	2198.52	5.72837	24.9857	1729.75	1225.79	503.959
13	K	55	A	F32	60	350.19	243.42	172.5	281	14605.2	10350	4255.2	80.2728	64.4126	3347.9	2372.49	975.404
15	K	67	A	F32	31	41.5	243.42	172.5	205	7546.02	5347.5	2198.52	9.51289	46.9914	1729.75	1225.79	503.959
17	K	55	A	F32	57	76.04	243.42	172.5	238	13874.9	9832.5	4042.44	17.4304	54.5559	3180.5	2253.87	926.634
21	K	52	A	F32	57	136.93	243.42	172.5	259	13874.9	9832.5	4042.44	31.388	59.3696	3180.5	2253.87	926.634
23	K	70	A	F32	69	228.51	243.42	172.5	318	16796	11902.5	4893.48	52.3805	72.894	3850.08	2728.37	1121.71
24	K	22	A	F32	10	40.73	243.42	172.5	288	2434.2	1725	709.2	9.33639	66.0172	557.983	395.415	162.567
25	K	47	A	F32	23	47.51	243.42	172.5	255	5598.66	3967.5	1631.16	10.8905	58.4527	1283.36	909.456	373.905
28	K	18	A	F32	19	32.59	243.42	172.5	316	4624.98	3277.5	1347.48	7.47049	72.4355	1060.17	751.289	308.878
32	K	33	A	F32	32	196.35	243.42	172.5	387	7789.44	5520	2269.44	45.0086	88.7106	1785.54	1265.33	520.215
36	K	50	A	F32	51	112.23	243.42	172.5	165	12414.4	8797.5	3616.92	25.7261	37.8223	2845.71	2016.62	829.093
38	K	45	A	F32	31	25.04	243.42	172.5	245	7546.02	5347.5	2198.52	5.73983	56.1605	1729.75	1225.79	503.959
39	K	65	A	F32	73	43.59	243.42	172.5	523	17769.7	12437.2	5332.41	9.99198	119.885	4073.27	2850.95	1222.33
41	K	57	A	F32	31	93.47	243.42	172.5	568	7546.02	5347.5	2198.52	21.4258	130.201	1729.75	1225.79	503.959
43	K	79	A	F32	26	67.82	243.42	172.5	205	6328.92	4485	1843.92	15.5461	46.9914	1450.76	1028.08	422.675
45	K	44	A	F32	68	154.45	243.42	172.5	375	16552.6	11730	4822.56	35.404	85.9599	3794.28	2688.83	1105.46
49	K	27	A	F32	42	122.28	243.42	172.5	263	10223.6	7245	2978.64	28.0298	60.2865	2343.53	1660.74	682.783
50	K	53	A	F32	50	227.49	243.42	172.5	281	12171	8625	3546	52.1467	64.4126	2789.91	1977.08	812.837
51	K	76	A	F32	71	411.87	243.42	172.5	351	17282.8	12195.8	5087.07	94.4115	80.4585	3961.68	2795.59	1166.09
52	K	48	A	F32	49	91.45	243.42	172.5	374	11927.6	8452.5	3475.08	20.9628	85.7307	2734.12	1937.54	796.58
60	K	21	A	F32	25	591.54	243.42	172.5	236	6085.5	4312.5	1773	135.597	54.0974	1394.96	988.539	406.418
61	K	38	A	F32	71	353.47	243.42	172.5	715	17282.8	12195.8	5087.07	81.0246	163.897	3961.68	2795.59	1166.09
62	K	67	A	F32	11	21.18	243.42	172.5	227	2677.62	1897.5	780.12	4.85501	52.0344	613.781	434.957	178.824
63	K	82	A	F32	60	294.56	243.42	172.5	370	14605.2	10350	4255.2	67.5209	84.8138	3347.9	2372.49	975.404
64	K	55	A	F32	41	52.35	243.42	172.5	167	9980.22	7072.5	2907.72	12	38.2808	2287.73	1621.2	666.526
65	K	40	A	F32	19	23.02	243.42	172.5	213	4624.98	3277.5	1347.48	5.27679	48.8252	1060.17	751.289	308.878
67	K	67	A	F32	11	78.15	243.42	172.5	173	2677.62	1897.5	780.12	17.914	39.6562	613.781	434.957	178.824
72	K	28	A	F32	28	87.36	243.42	172.5	385	6815.76	4830	1985.76	20.0252	88.2521	1562.35	1107.16	455.189
73	K	48	A	F32	39	36.37	243.42	172.5	147	9493.38	6727.5	2765.88	8.33696	33.6963	2176.13	1542.12	634.013
74	K	21	A	F32	79	537.39	243.42	172.5	571	19230.2	13161.8	6068.43	123.184	130.888	4408.06	3017.02	1391.04
120	K	70	C	F32	66	333.51	305.13	172.5	282	20138.6	11385	8753.58	76.4493	64.6418	4616.29	2609.74	2006.55
124	K	67	C	F32	70	251.64	305.13	172.5	347	21359.1	12075	9284.1	57.6825	79.5415	4896.07	2767.91	2128.16
128	K	54	C	F32	49	93.74	305.13	172.5	85	14951.4	8452.5	6498.87	21.4877	19.4842	3427.25	1937.54	1489.71
146	K	47	C	F32	19	47.48	305.13	172.5	166	5797.47	3277.5	2519.97	10.8837	38.0516	1328.93	751.289	577.644
147	K	36	C	F32	29	75.06	305.13	172.5	166	8848.77	5002.5	3846.27	17.2057	38.0516	2028.37	1146.7	881.666
151	K	65	C	F32	55	91.25	305.13	172.5	267	16782.2	9487.5	7294.65	20.9169	61.2034	3846.91	2174.79	1672.13
153	K	76	C	F32	30	1478.71	305.13	172.5	538	9153.9	5175	3978.9	338.959	123.324	2098.32	1186.25	912.069
167	K	31	C	F32	71	244.11	305.13	172.5	618	21664.2	12195.8	9468.48	55.9564	141.662	4966.01	2795.59	2170.43
168	K	72	C	F32	76	123.38	305.13	172.5	175	23189.9	12799.5	10390.4	28.2819	40.1146	5315.73	2933.98	2381.75
77	M	28	B	F32	53	22.55	274.61	172.5	247	14554.3	9142.5	5411.83	5.16905	56.6189	3336.24	2095.7	1240.53
78	M	28	B	F32	50	7.36	274.61	172.5	205	13730.5	8625	5105.5	1.68711	46.9914	3147.39	1977.08	1170.32
82	M	27	B	F32	77	68.26	274.61	172.5	656	21145	12920.2	8224.72	15.647	150.372	4846.98	2961.66	1885.32
83	M	59	B	F32	40	42.77	274.61	172.5	292	10984.4	6900	4084.4	9.80401	66.9341	2517.91	1581.66	936.252
87	M	26	B	F32	51	25.51	274.61	172.5	224	14005.1	8797.5	5207.61	5.84756	51.3467	3210.34	2016.62	1193.72
89	M	23	B	F32	49	280.79	274.61	172.5	432	13455.9	8452.5	5003.39	64.3645	99.0258	3084.44	1937.54	1146.91
90	M	57	B	F32	71	136.33	274.61	172.5	164	19497.3	12195.8	7301.56	31.2504	37.5931	4469.3	2795.59	1673.71
91	M	45	B	F32	46	505.86	274.61	172.5	654	12632.1	7935	4697.06	115.956	149.914	2895.6	1818.91	1076.69
94	M	51	B	F32	36	99.09	274.61	172.5	220	9885.96	6210	3675.96	22.714	50.4298	2266.12	1423.5	842.627
95	M	59	B	F32	16	38.93	274.61	172.5	205	4393.76	2760	1633.76	8.92378	46.9914	1007.17	632.665	374.501
96	M	54	B	F32	64	122.72	274.61	172.5	183	17575	11040	6535.04	28.1307	41.9484	4028.66	2530.66	1498
98	M	31	B	F32	49	314.42	274.61	172.5	205	13455.9	8452.5	5003.39	72.0734	46.9914	3084.44	1937.54	1146.91
100	M	55	B	F32	29	41.26	274.61	172.5	214	7963.69	5002.5	2961.19	9.45788	49.0544	1825.49	1146.7	678.783
105	M	90	B	F32	6	21.51	274.61	172.5	205	1647.66	1035	612.66	4.93066	46.9914	377.687	237.249	140.438
109	M	33	B	F32	75	30.7	274.61	172.5	312	20595.8	12678.8	7917	7.03725	71.5186	4721.09	2906.3	1814.79
110	M	23	B	F32	65	128.28	274.61	172.5	584	17849.7	11212.5	6637.15	29.4052	133.868	4091.61	2570.2	1521.41
116	M	65	C	F32	55	248.43	305.13	172.5	205	16782.2	9487.5	7294.65	56.9467	46.9914	3846.91	2174.79	1672.13
122	M	41	C	F32	4	41.31	305.13	172.5	34	1220.52	690	530.52	9.46934	7.7937	279.775	158.166	121.609
123	M	53	C	F32	52	42.13	305.13	172.5	184	15866.8	8970	6896.76	9.65731	42.1777	3637.08	2056.16	1580.92
126	M	66	C	F32	36	127.69	305.13	172.5	282	10984.7	6210	4774.68	29.2699	64.6418	2517.98	1423.5	1094.48
129	M	56	C	F32	31	18.47	305.13	172.5	175	9459.03	5347.5	4111.53	4.23381	40.1146	2168.26	1225.79	942.471
138	M	48	C	F32	4	10.42	305.13	172.5	240	1220.52	690	530.52	2.38854	55.0143	279.775	158.166	121.609
140	M	65	C	F32	51	104.6	305.13	172.5	175	15561.6	8797.5	6764.13	23.9771	40.1146	3567.14	2016.62	1550.52
141	M	61	C	F32	67	207.35	305.13	172.5	174	20443.7	11557.5	8886.21	47.5301	39.8854	4686.24	2649.28	2036.95
152	M	36	C	F32	58	262.23	305.13	172.5	320	17697.5	10005	7692.54	60.11	73.3524	4056.74	2293.41	1763.33
155	M	19	C	F32	10	4.73	305.13	172.5	166	3051.3	1725	1326.3	1.08424	38.0516	699.438	395.415	304.023
159	M	34	C	F32	35	172.49	305.13	172.5	282	10679.5	6037.5	4642.05	39.5393	64.6418	2448.03	1383.95	1064.08
													2675.61	4669.34	191143	122401	68742.2

## Sheet: F 33
number	sex	age	ward	ICD code	length of hospitalization	cost of pharmacotherapy	cost per day	cost per day - payer	cost of diagnostic tests	cost of hospitalization	cost of hospitalization - payer	underfunding	cost of pharmacotherapy (EUR)	Cost of diagnostic tests (EUR)	cost of hospitalization (EUR)	cost of hospitalization - payer (EUR)	underfunding (EUR)
3	K	20	A	F33	17	27.99	243.42	172.5	295	4138.14	2932.5	1205.64	6.41605	67.6218	948.571	672.206	276.364
4	K	63	A	F33	70	107.22	243.42	172.5	441	17039.4	12075	4964.4	24.5777	101.089	3905.88	2767.91	1137.97
6	K	72	A	F33	37	118.23	243.42	172.5	387	9006.54	6382.5	2624.04	27.1014	88.7106	2064.54	1463.04	601.499
8	K	63	A	F33	69	103.92	243.42	172.5	537	16796	11902.5	4893.48	23.8212	123.095	3850.08	2728.37	1121.71
9	K	73	A	F33	44	236.44	243.42	172.5	559	10710.5	7590	3120.48	54.1983	128.138	2455.12	1739.83	715.296
10	K	73	A	F33	56	86.51	243.42	172.5	379	13631.5	9660	3971.52	19.8304	86.8768	3124.7	2214.33	910.377
12	K	76	A	F33	69	70.94	243.42	172.5	642	16796	11902.5	4893.48	16.2613	147.163	3850.08	2728.37	1121.71
14	K	66	A	F33	35	227.3	243.42	172.5	336	8519.7	6037.5	2482.2	52.1032	77.0201	1952.94	1383.95	568.986
16	K	32	A	F33	8	15.64	243.42	172.5	249	1947.36	1380	567.36	3.5851	57.0774	446.386	316.332	130.054
18	K	36	A	F33	18	39.74	243.42	172.5	288	4381.56	3105	1276.56	9.10946	66.0172	1004.37	711.748	292.621
19	K	38	A	F33	33	107.46	243.42	172.5	227	8032.86	5692.5	2340.36	24.6327	52.0344	1841.34	1304.87	536.472
20	K	56	A	F33	70	385.84	243.42	172.5	417	17039.4	12075	4964.4	88.4447	95.5874	3905.88	2767.91	1137.97
22	K	52	A	F33	80	662.78	243.42	172.5	397	19473.6	13282.5	6191.1	151.927	91.0029	4463.86	3044.7	1419.16
26	K	55	A	F33	68	221.54	243.42	172.5	263	16552.6	11730	4822.56	50.7828	60.2865	3794.28	2688.83	1105.46
27	K	47	A	F33	4	2.81	243.42	172.5	227	973.68	690	283.68	0.644126	52.0344	223.193	158.166	65.0269
29	K	44	A	F33	65	426.39	243.42	172.5	285	15822.3	11212.5	4609.8	97.7398	65.3295	3626.89	2570.2	1056.69
30	K	61	A	F33	149	217.15	243.42	172.5	254	36269.6	21614.2	14655.3	49.7765	58.2235	8313.94	4954.56	3359.39
31	K	47	A	F33	39	113.12	243.42	172.5	190	9493.38	6727.5	2765.88	25.9301	43.553	2176.13	1542.12	634.013
33	K	19	A	F33	68	280.59	243.42	172.5	273	16552.6	11730	4822.56	64.3186	62.5788	3794.28	2688.83	1105.46
34	K	47	A	F33	85	383.46	243.42	172.5	898	20690.7	13886.2	6804.45	87.8991	205.845	4742.85	3183.09	1559.76
35	K	43	A	F33	37	75.78	243.42	172.5	244	9006.54	6382.5	2624.04	17.3708	55.9312	2064.54	1463.04	601.499
37	K	23	A	F33	81	290.03	243.42	172.5	758	19717	13403.2	6313.77	66.4825	173.754	4519.66	3072.38	1447.28
40	K	21	A	F33	4	1.95	243.42	172.5	227	973.68	690	283.68	0.446991	52.0344	223.193	158.166	65.0269
42	K	79	A	F33	67	194.88	243.42	172.5	673	16309.1	11557.5	4751.64	44.6716	154.269	3738.48	2649.28	1089.2
44	K	39	A	F33	52	138.37	243.42	172.5	147	12657.8	8970	3687.84	31.7181	33.6963	2901.51	2056.16	845.35
46	K	47	A	F33	124	585.65	243.42	172.5	749	30184.1	18595.5	11588.6	134.246	171.691	6918.99	4262.58	2656.41
47	K	23	A	F33	70	491.23	243.42	172.5	401	17039.4	12075	4964.4	112.603	91.9198	3905.88	2767.91	1137.97
48	K	23	A	F33	49	225.98	243.42	172.5	477	11927.6	8452.5	3475.08	51.8006	109.341	2734.12	1937.54	796.58
53	K	55	A	F33	81	107.5	243.42	172.5	294	19717	13403.2	6313.77	24.6418	67.3926	4519.66	3072.38	1447.28
54	K	59	A	F33	22	71.87	243.42	172.5	205	5355.24	3795	1560.24	16.4745	46.9914	1227.56	869.914	357.648
55	K	65	A	F33	46	296.19	243.42	172.5	308	11197.3	7935	3262.32	67.8946	70.6017	2566.72	1818.91	747.81
56	K	50	A	F33	26	121.54	243.42	172.5	196	6328.92	4485	1843.92	27.8602	44.9284	1450.76	1028.08	422.675
57	K	80	A	F33	64	158.19	243.42	172.5	814	15578.9	11040	4538.88	36.2613	186.59	3571.09	2530.66	1040.43
58	K	49	A	F33	44	72.7	243.42	172.5	409	10710.5	7590	3120.48	16.6648	93.7536	2455.12	1739.83	715.296
59	K	51	A	F33	52	191.6	243.42	172.5	404	12657.8	8970	3687.84	43.9198	92.6074	2901.51	2056.16	845.35
66	K	48	A	F33	51	89.24	243.42	172.5	227	12414.4	8797.5	3616.92	20.4562	52.0344	2845.71	2016.62	829.093
68	K	67	A	F33	7	78.69	243.42	172.5	172	1703.94	1207.5	496.44	18.0378	39.4269	390.588	276.791	113.797
69	K	67	A	F33	38	494.83	243.42	172.5	493	9249.96	6555	2694.96	113.428	113.009	2120.33	1502.58	617.756
70	K	57	A	F33	77	447.88	243.42	172.5	484	18743.3	12920.2	5823.09	102.666	110.946	4296.47	2961.66	1334.81
71	K	63	A	F33	23	37.34	243.42	172.5	224	5598.66	3967.5	1631.16	8.55931	51.3467	1283.36	909.456	373.905
114	K	70	C	F33	50	183.8	305.13	172.5	300	15256.5	8625	6631.5	42.1318	68.7679	3497.19	1977.08	1520.11
117	K	58	C	F33	74	2792.37	305.13	172.5	175	22579.6	12558	10021.6	640.085	40.1146	5175.84	2878.62	2297.22
119	K	49	C	F33	64	396.83	305.13	172.5	344	19528.3	11040	8488.32	90.9639	78.8539	4476.41	2530.66	1945.75
125	K	51	C	F33	33	193.48	305.13	172.5	300	10069.3	5692.5	4376.79	44.3507	68.7679	2308.15	1304.87	1003.28
130	K	77	C	F33	19	72.05	305.13	172.5	166	5797.47	3277.5	2519.97	16.5158	38.0516	1328.93	751.289	577.644
132	K	75	C	F33	69	259.35	305.13	172.5	166	21054	11902.5	9151.47	59.4499	38.0516	4826.12	2728.37	2097.76
133	K	59	C	F33	12	13.49	305.13	172.5	175	3661.56	2070	1591.56	3.09226	40.1146	839.326	474.499	364.828
134	K	83	C	F33	63	195.41	305.13	172.5	166	19223.2	10867.5	8355.69	44.7931	38.0516	4406.46	2491.12	1915.34
135	K	83	C	F33	75	193.63	305.13	172.5	297	22884.8	12678.5	10206.2	44.3851	68.0802	5245.79	2906.25	2339.54
136	K	64	C	F33	26	130.31	305.13	172.5	0	7933.38	4485	3448.38	29.8705	0	1818.54	1028.08	790.46
143	K	62	C	F33	54	273.06	305.13	172.5	166	16477	9315	7162.02	62.5926	38.0516	3776.97	2135.24	1641.72
145	K	43	C	F33	67	90.57	305.13	172.5	291	20443.7	11557.5	8886.21	20.761	66.7049	4686.24	2649.28	2036.95
148	K	70	C	F33	22	73.72	305.13	172.5	166	6712.86	3795	2917.86	16.8986	38.0516	1538.76	869.914	668.85
149	K	62	C	F33	53	94.32	305.13	172.5	351	16171.9	9142.5	7029.39	21.6206	80.4585	3707.02	2095.7	1611.32
150	K	72	C	F33	21	171.01	305.13	172.5	211	6407.73	3622.5	2785.23	39.2	48.3668	1468.82	830.372	638.448
156	K	61	C	F33	68	418.94	305.13	172.5	516	20748.8	11730	9018.84	96.0321	118.281	4756.18	2688.83	2067.36
158	K	49	C	F33	61	311.75	305.13	172.5	289	18612.9	10522.5	8090.43	71.4613	66.2464	4266.57	2412.03	1854.54
160	K	58	C	F33	70	270.4	305.13	172.5	188	21359.1	12075	9284.1	61.9828	43.0946	4896.07	2767.91	2128.16
161	K	26	C	F33	16	99.86	305.13	172.5	166	4882.08	2760	2122.08	22.8905	38.0516	1119.1	632.665	486.437
162	K	56	C	F33	47	126.75	305.13	172.5	297	14341.1	8107.5	6233.61	29.0544	68.0802	3287.36	1858.45	1428.91
163	K	65	C	F33	70	497.01	305.13	172.5	365	21359.1	12075	9284.1	113.928	83.6676	4896.07	2767.91	2128.16
164	K	62	C	F33	99	189.86	305.13	172.5	513	30207.9	15576.8	14631.1	43.5209	117.593	6924.44	3570.6	3353.84
166	K	43	C	F33	27	81.48	305.13	172.5	225	8238.51	4657.5	3581.01	18.6774	51.5759	1888.48	1067.62	820.862
75	M	56	B	F33	23	53.7	274.61	172.5	452	6316.03	3967.5	2348.53	12.3095	103.61	1447.8	909.456	538.345
76	M	55	B	F33	173	205.05	274.61	172.5	1008	47507.5	24512.2	22995.3	47.0029	231.06	10890	5618.85	5271.12
79	M	54	B	F33	66	136.33	274.61	172.5	565	18124.3	11385	6739.26	31.2504	129.513	4154.56	2609.74	1544.82
80	M	54	B	F33	31	22.11	274.61	172.5	251	8512.91	5347.5	3165.41	5.06819	57.5358	1951.38	1225.79	725.595
81	M	57	B	F33	69	137.12	274.61	172.5	620	18948.1	11902.5	7045.59	31.4315	142.12	4343.4	2728.37	1615.03
84	M	61	B	F33	63	219.42	274.61	172.5	513	17300.4	10867.5	6432.93	50.2968	117.593	3965.71	2491.12	1474.6
85	M	61	B	F33	15	7.9	274.61	172.5	123	4119.15	2587.5	1531.65	1.81089	28.1948	944.218	593.123	351.095
86	M	61	B	F33	11	28.95	274.61	172.5	224	3020.71	1897.5	1123.21	6.6361	51.3467	692.426	434.957	257.469
88	M	51	B	F33	65	227.73	274.61	172.5	350	17849.7	11212.5	6637.15	52.2017	80.2292	4091.61	2570.2	1521.41
92	M	61	B	F33	48	243.17	274.61	172.5	569	13181.3	8280	4901.28	55.741	130.43	3021.5	1897.99	1123.5
93	M	60	B	F33	23	29.99	274.61	172.5	147	6316.03	3967.5	2348.53	6.8745	33.6963	1447.8	909.456	538.345
97	M	69	B	F33	85	511.14	274.61	172.5	935	23341.9	13886.2	9455.6	117.167	214.327	5350.57	3183.09	2167.47
99	M	59	B	F33	26	40.87	274.61	172.5	205	7139.86	4485	2654.86	9.36848	46.9914	1636.64	1028.08	608.564
101	M	81	B	F33	119	3.85	274.61	172.5	736	32678.6	17991.8	14686.8	0.882521	168.711	7490.79	4124.18	3366.61
102	M	81	B	F33	41	175.2	274.61	172.5	308	11259	7072.5	4186.51	40.1605	70.6017	2580.86	1621.2	959.658
103	M	61	B	F33	28	46.44	274.61	172.5	205	7689.08	4830	2859.08	10.6453	46.9914	1762.54	1107.16	655.377
104	M	59	B	F33	55	188.39	274.61	172.5	205	15103.6	9487.5	5616.05	43.184	46.9914	3462.13	2174.79	1287.35
106	M	90	B	F33	30	88.07	274.61	172.5	557	8238.3	5175	3063.3	20.188	127.679	1888.44	1186.25	702.189
107	M	29	B	F33	33	51.02	274.61	172.5	205	9062.13	5692.5	3369.63	11.6951	46.9914	2077.28	1304.87	772.408
108	M	39	B	F33	20	59.54	274.61	172.5	228	5492.2	3450	2042.2	13.6481	52.2636	1258.96	790.831	468.126
111	M	84	C	F33	12	21.2	305.13	172.5	166	3661.56	2070	1591.56	4.8596	38.0516	839.326	474.499	364.828
112	M	29	C	F33	21	36.4	305.13	172.5	197	6407.73	3622.5	2785.23	8.34384	45.1576	1468.82	830.372	638.448
113	M	50	C	F33	20	46.47	305.13	172.5	166	6102.6	3450	2652.6	10.6521	38.0516	1398.88	790.831	608.046
115	M	63	C	F33	54	1814.92	305.13	172.5	560	16477	9315	7162.02	416.028	128.367	3776.97	2135.24	1641.72
118	M	57	C	F33	80	142.58	305.13	172.5	312	24410.4	13282.5	11127.9	32.6831	71.5186	5595.51	3044.7	2550.81
121	M	70	C	F33	24	1360.23	305.13	172.5	679	7323.12	4140	3183.12	311.801	155.645	1678.65	948.997	729.655
127	M	58	C	F33	39	873.72	305.13	172.5	175	11900.1	6727.5	5172.57	200.28	40.1146	2727.81	1542.12	1185.69
131	M	42	C	F33	59	50.66	305.13	172.5	291	18002.7	10177.5	7825.17	11.6126	66.7049	4126.69	2332.95	1793.74
137	M	62	C	F33	4	4.78	305.13	172.5	0	1220.52	690	530.52	1.0957	0	279.775	158.166	121.609
139	M	48	C	F33	47	99.34	305.13	172.5	188	14341.1	8107.5	6233.61	22.7713	43.0946	3287.36	1858.45	1428.91
142	M	32	C	F33	29	20.47	305.13	172.5	193	8848.77	5002.5	3846.27	4.69226	44.2407	2028.37	1146.7	881.666
144	M	39	C	F33	4	6.21	305.13	172.5	0	1220.52	690	530.52	1.4235	0	279.775	158.166	121.609
154	M	55	C	F33	62	252.21	305.13	172.5	300	18918.1	10695	8223.06	57.8132	68.7679	4336.52	2451.58	1884.94
157	M	59	C	F33	13	26.47	305.13	172.5	166	3966.69	2242.5	1724.19	6.06762	38.0516	909.27	514.04	395.23
165	M	59	C	F33	64	222.91	305.13	172.5	296	19528.3	11040	8488.32	51.0968	67.851	4476.41	2530.66	1945.75
													5178.34	7651.12	299924	185624	114300
