# Supplementary material for: The economic burden of inpatient care of depression in Poznan (Poland) and Kiel (Germany) in 2016
Source: PLoS One. 2018 Jun 14;13(6):e0198890. doi: 10.1371/journal.pone.0198890 (PMC6001949; doi:10.1371/journal.pone.0198890)
Supplement: S3 Table — This is the list of medicines used in Poznan. (XLSX) [file pone.0198890.s003.xlsx]

## Sheet: F33
F33 Poznan		drug name
number	sex	Amisulpiryd	Amitryptylina	Aripiprazol	Benzodiazepiny	Bupropion	Chlorprotyksen	Citalopram	Dipiperon	Dokspeina	Duloksetyna	Escitalopram	Fluoksetyna	Gabapentyna	Haloperidol	Imipramina	Karbamazepina	Klozapina	Kwas walproinowy	Kwetiapina	Lamotrygina	Lit	Melperon	Mirtazapina	Nortryptylina	Olanzapina	opipramol	Paroksetyna	Pipamperon	Pregabalina	Prometazyna	Risperidon	Sertralina	Trazodon	Trimipramina	Venlafaksyna		concomitant treatment
1	K																																	1		1		1
2	M					1								1						1				1														1
3	M							1																		1
4	M											1												1							1			1
5	M									1														1							1		1
6	M					1																										1						1
7	M							1																								1						1
8	M
9	M																																					1
10	M																																	1		1
11	M							1
12	M	1															1									1
13	K								1																									1				1
14	M				1										1									1		1
15	K																			1						1
16	K				1															1
17	M				1																	1				1				1								1
18	K																														1	1				1		1
19	K				1					1												1														1
20	M																							1		1
21	K					1																										1				1		1
22	M																				1												1					1
23	K																																					1
24	K			1
25	K							1
26	K																															1				1		1
27	K				1						1									1											1		1
28	K										1													1														1
29	K					1					1													1					1
30	K				1							1												1					1									1
31	K				1							1												1					1							1		1
32	M
33	K											1															1
34	M											1												1												1
35	M																							1												1
36	M				1															1
37	M																					1				1										1
38	M																					1				1										1		1
39	K											1																								1
40	M																									1						1
41	M																					1										1
42	M							1																														1
43	K				1																	1					1				1							1
44	K																			1										1	1
45	K					1							1
46	K																							1		1										1
47	K																							1						1								1
48	K									1																1			1
49	M					1																									1
50	M																														1
51	M																																	1				1
52	K																														1					1
53	K				1			1		1																				1								1
54	K				1					1																				1								1
55	K		1																												1							1
56	K			1																													1					1
57	K																					1										1	1					1
58	K							1												1											1
59	M																																					1
60	K																										1				1					1		1
61	K																			1																1
62	K											1												1		1												1
63	K		1								1	1																								1
64	M																	1																		1
65	M		1																																			1
66	M																							1
67	K																							1														1
68	K							1																														1
69	K																					1	1															1
70	M																							1												1
71	M									1														1									1
72	K																																					1
73	M				1																					1										1
74	M																																	1		1		1
75	K																														1							1
76	M				1																			1							1					1
77	K																																			1		1
78	M				1	1														1				1								1
79	K				1																											1				1		1
80	K				1																																	1
81	K																							1												1		1
82	K																																			1		1
83	M							1			1									1											1
84	K										1													1														1
85	M																					1						1						1				1
86	K																														1					1
87	K																														1					1
88	K																							1												1		1
89	K										1													1		1		1										1
90	M																			1				1														1
91	K									1																					1							1
92	M																							1												1
93	K									1										1																		1
94	K											1								1											1							1
95	K				1															1
96	K				1										1					1														1				1
97	K																			1																		1
98	M																																					1
99	K
100	K																							1														1
101	K							1																1								1						1
102	K				1			1															1			1												1
103	K				1			1															1			1								1
104	K																													1	1			1		1		1
105	M																							1		1												1
106	M																							1		1												1
107	K																											1								1
108	K																														1	1
109	M				1																															1		1
110	K									1										1											1							1
111	M																							1												1		1
112	M				1																																	1
113	K											1												1							1	1						1
114	M	1
115	M						1	1												1				1							1
116	M																							1												1
117	M				1															1						1					1
118	M																							1		1								1		1
119	M							1																		1
120	K															1																						1
121	K																							1												1		1
122	M													1										1					1							1		1
123	M																							1		1					1					1		1
124	K							1																1		1
125	M						1	1																1
126	K																														1							1
127	K				1																			1		1										1		1
128	K							1																1														1
129	M							1																														1
130	K																									1					1					1		1
131	K																							1							1					1		1
132	M				1			1												1
133	M
134	K				1			1															1
135	M															1								1
136	M																							1														1
137	M
138	M							1											1												1	1						1
139	M																														1					1		1
140	K				1	1	1
141	K							1																										1		1
142	K																			1																		1
143	K																					1		1										1		1		1
144	K																					1		1												1		1
145	K		1		1																																	1
146	M								1													1		1						1		1	1					1
147	M																							1														1
148	K																							1									1					1
149	K										1									1											1							1
150	K																							1				1
151	K				1															1			1	1				1						1		1		1
152	K																															1				1		1
153	M											1								1
154	K				1															1				1								1				1		1
155	K				1															1																1		1
156	K										1					1														1								1
157	K				1									1									1	1
158	M								1											1																1		1
159	K						1									1				1																1		1
160	K																																	1				1
161	K											1								1																		1
162	K						1		1											1				1														1
163	K						1		1											1				1														1
164	M																							1							1					1
165	K											1																								1		1
166	K		1																				1
167	M																			1								1								1
168	K	1
169	K										1												1											1				1
170	M				1										1							1		1														1
171	M				1										1							1		1														1
172	M				1										1							1		1														1
173	M				1																	1		1														1
174	M				1																									1				1				1
175	M															1																				1		1
176	M																							1							1			1				1
177	K																																					1
178	K																														1			1		1
179	K											1																			1
180	K										1												1															1
181	K				1	1																									1							1
182	K																			1												1				1		1
183	K				1								1							1			1									1				1		1
184	K			1	1																					1					1			1		1
185	M											1																			1
186	K																									1										1		1
187	M																							1									1					1
188	K																																					1
189	K							1																								1						1
190	K				1			1																					1
191	K				1			1	1																	1					1	1	1
192	M																																			1		1
193	K				1																										1
194	M																																					1
195	K
196	M				1															1																1
197	K				1			1																												1
198	K				1			1												1														1		1		1
199
200		3	5	3	46	9	6	27	6	9	11	15	2	3	5	5	1	1	1	36	1	16	10	63	0	28	3	6	6	9	41	21	10	21	0	65	0	115
201
202
203
204
205
206
207
208
209
210
211
212
213
214
215
216
217
218
219
220
221
222
223
224
225
226
227
228
229
230
231
232
233
234
235
236
237
238
239
240
241
242
243
244
245
246
247
248
249
250
251
252
253
254
255
256
257
258
259
260
261
262
263
264
265

## Sheet: F32
F32 Poznan		drug name
number	sex	Amisulpiryd	Amitryptylina	Aripiprazol	Benzodiazepiny	Biperydyna	Bupropion	Chlorprotyksen	Citalopram	Dokspeina	Duloksetyna	Escitalopram	Fluoksetyna	Gabapentyna	Haloperidol	Hydroksyzyna	Karbamazepina	Klomipramina	Klozapina	Kwas walproinowy	Kwetiapina	Lamotrygina	Lit	Memantyna	Melperon	Mianseryna	Mirtazapina	Nortryptylina	Olanzapina	Opirpamol	Paroksetyna	Pipamperon	Pregabalina	Prometazyna	Risperidon	Sertralina	sulpiryd	Trazodon	Trimipramina	Venlafaksyna	Wortioksetyna	concomitant treatment
1	K				1																1						1													1		1
2	K																									1														1		1
3	K																				1			1																		1
4	K																				1																					1
5	K					1															1														1							1
6	K						1														1																			1		1
7	K				1										1																											1
8	K																			1									1											1		1
9	K				1	1	1						1			1					1						1															1
10	K				1											1																										1
11	K			1																	1														1
12	K		1			1															1		1																	1		1
13	K				1															1	1		1																			1
14	K																			1	1																					1
15	K																												1													1
16	K				1	1									1						1								1									1				1
17	K				1	1									1						1																					1
18	K				1																1															1		1		1		1
19	K				1		1																															1		1		1
20	K																										1															1
21	K				1																						1		1											1		1
22	K				1	1										1					1						1		1						1					1
23	K															1				1	1																			1		1
24	K				1							1								1	1								1											1
25	K				1										1
26	K																												1						1
27	K		1		1								1								1
28	K				1							1									1					1														1		1
29	K				1											1																						1		1		1
30	K			1	1										1					1	1								1											1		1
31	K				1
32	K				1											1	1			1	1		1																	1
33	K																										1
34	K				1																1						1													1		1
35	K														1						1															1
36	K		1		1	1										1	1		1																							1
37	K		1		1										1				1		1																					1
38	K																		1		1								1				1									1
39	K																				1								1
40	K				1										1	1					1								1													1
41	K																												1											1		1
42	K				1											1	1				1								1							1				1		1
43	K				1																								1							1						1
44	K															1					1								1						1
45	K				1																1				1	1														1		1
46	K													1															1					1		1						1
47	K				1											1				1																						1
48	K				1								1							1	1								1											1		1
49	K																			1	1																					1
50	K																										1													1		1
51	K				1							1				1	1		1		1												1									1
52	K				1											1					1		1				1													1		1
53	K				1							1				1
54	K						1					1									1																					1
55	K																												1									1		1		1
56	K	1	1	1	1										1	1			1		1																					1
57	K				1																1								1							1
58	K				1										1
59	K	1		1	1				1																				1											1		1
60	K				1																1								1
61	K				1											1			1										1
62	K				1											1					1								1						1							1
63	K		1		1																1								1													1
64	K		1		1		1														1		1												1							1
65	K				1
66	K				1																															1
67	K							1							1			1											1
68	K			1											1					1									1													1
69	K				1											1		1											1													1
70	K																	1			1		1																	1
71	K																												1							1				1		1
72	K				1		1									1					1																	1				1
73	K				1							1									1																	1				1
74	K				1											1					1								1							1				1		1
75	K				1											1					1								1													1
76	K				1																		1						1
77	K				1							1								1	1								1											1	1	1
78	K				1																																					1
79	K		1	1	1							1			1								1				1		1													1
80	K																		1																							1
81	K				1							1																	1											1		1
82	K				1											1				1	1								1													1
83	K		1	1					1			1							1
84	K				1																1																					1
85	K				1										1						1																					1
86	K				1											1			1	1	1								1		1				1
87	K																												1
88	K				1																1						1				1									1		1
89	K											1									1										1				1							1
90	K																				1								1		1											1
91	K				1																1										1					1						1
92	K			1	1							1				1					1										1				1
93	K				1																										1											1
94	K				1																1						1				1							1		1		1
95	K											1									1						1													1		1
96	K		1		1	1						1			1	1					1																			1		1
97	K				1										1					1															1					1		1
98	K				1																1															1
99	K																		1		1															1
100	K																				1		1																			1
101	K				1																										1				1							1
102	K								1						1						1														1							1
103	K						1														1		1						1							1						1
104	K															1					1										1											1
105	K				1																1																					1
106	K				1							1									1						1															1
107	K																										1														1	1
108	K				1	1															1		1
109	K		1		1							1									1															1	1					1
110	K				1							1															1		1											1		1
111	K				1																1		1													1						1
112	K																				1		1																	1		1
113	K											1				1																										1
114	K																				1								1
115	K																												1		1
116	K																			1	1						1													1		1
117	K				1										1														1
118	K			1															1	1									1						1							1
119	K				1	1							1		1					1	1										1									1		1
120	K			1												1							1						1		1
121	K
122	M														1	1																				1
123	M														1																											1
124	M				1										1	1																						1				1
125	M																										1								1	1						1
126	M																				1														1	1				1		1
127	M				1															1	1																					1
128	M				1																														1							1
129	M																										1															1
130	M														1						1														1
131	M																										1								1							1
132	M				1																1						1								1
133	M				1										1																											1
134	M														1					1																						1
135	M				1										1	1					1		1				1		1							1						1
136	M														1																				1							1
137	M				1											1					1										1											1
138	M				1																														1							1
139	M				1										1																											1
140	M				1										1																											1
141	M				1															1																						1
142	M																										1									1						1
143	M																			1											1					1						1
144	M																			1																						1
145	M														1						1																					1
146	M																				1																			1		1
147	M				1										1					1			1						1
148	M																			1	1														1
149	M																												1
150	M																				1								1													1
151	M																			1	1																					1
152	M				1															1			1																	1		1
153	M															1				1	1								1						1					1		1
154	M															1				1																						1
155	M															1					1																			1
156	M				1											1					1																					1
157	M																				1						1									1
158	M											1									1										1							1				1
159	M				1																		1			1			1											1		1
160	M				1											1											1				1											1
161	M							1							1	1											1													1		1
162	M																				1						1		1				1									1
163	M																			1									1							1						1
164	M				1							1	1			1											1								1
165	M											1															1
166	M				1										1	1				1			1						1							1						1
167	M				1																								1						1							1
168	M				1							1															1															1
169		2	11	10	93	10	7	2	3	0	0	22	5	1	33	40	4	3	11	31	90	0	19	1	1	4	30	0	55	0	17	0	3	1	26	24	1	10	0	45	2	124
170
171
172
173
174
175
176
177
178
179
180
181
182
183
184
185
186
187
188
189
190
191
192
193
194
195
196
197
198
199
200
201
202
203
204	M
205	M
206	M
207	M
208	M
209	M
210	M
211	M
212	M
213	M
214	M
215	M
216	M
217	M
218	M
219	M
220	M
221	M
222	M
223	M
224	M
225	M
226	M
227	M
228	M
229	M
230	M
231	M
232	M
233	M
234	M
235	M
236	M
237	M
238	M
239	M
240	M
241	M
242	M
243	M
244	M
245	M
246	M
247	M
