# Supplementary material for: The economic burden of inpatient care of depression in Poznan (Poland) and Kiel (Germany) in 2016
Source: PLoS One. 2018 Jun 14;13(6):e0198890. doi: 10.1371/journal.pone.0198890 (PMC6001949; doi:10.1371/journal.pone.0198890)
Supplement: S4 Table — This is the list of costs’ components of costs of inpatient care of depression in Kiel. (XLSX) [file pone.0198890.s004.xlsx]

## Sheet: F33
number	ICD code	sex	age	length of hospitalization	cost of hospitalization
1	F33	M	20	36	8229
2	F33	M	37	38	8687
3	F33	M	58	42	9601
4	F33	M	58	37	8458
5	F33	M	57	65	14859
6	F33	M	29	5	1315
7	F33	M	49	45	10280
8	F33	M	30	13	3439
9	F33	M	65	26	5944
10	F33	M	75	112	28209
11	F33	M	27	21	4801
12	F33	M	54	29	7304
13	F33	M	22	42	9601
14	F33	M	47	38	8687
15	F33	M	47	10	2515
16	F33	M	33	15	3591
17	F33	M	33	10	2515
18	F33	M	33	77	17602
19	F33	M	33	4	1061
20	F33	M	53	13	3180
21	F33	M	60	33	7544
22	F33	M	44	4	1061
23	F33	M	22	30	6858
24	F33	M	68	9	2645
25	F33	M	20	24	5486
26	F33	M	66	18	4636
27	F33	M	49	12	3228
28	F33	M	49	30	6858
29	F33	M	51	94	21488
30	F33	M	44	20	4572
31	F33	M	78	78	19753
32	F33	M	41	40	9144
33	F33	M	23	12	2963
34	F33	M	35	47	10744
35	F33	M	57	39	8915
36	F33	M	21	26	5944
37	F33	M	52	127	29032
38	F33	M	66	49	12341
39	F33	M	22	25	5715
40	F33	M	75	16	4571
41	F33	M	47	28	6401
42	F33	M	47	55	12564
43	F33	M	60	44	10058
44	F33	M	85	135	37136
45	F33	M	67	20	5075
46	F33	M	22	6	1564
47	F33	M	52	67	15306
48	F33	M	31	87	19874
49	F33	M	36	7	1809
50	F33	M	64	18	4197
51	F33	M	64	16	3804
52	F33	M	79	15	4167
53	F33	M	85	93	23552
54	F33	M	34	4	1061
55	F33	M	60	75	17133
56	F33	M	59	7	1809
57	F33	M	47	19	4387
58	F33	M	50	20	4582
59	F33	M	78	43	10830
60	F33	M	28	76	17373
61	F33	M	53	9	2473
62	F33	M	51	47	10744
63	F33	M	77	133	33498
64	F33	M	78	40	10075
65	F33	M	30	134	30632
66	F33	M	32	14	3393
67	F33	M	40	6	1564
68	F33	M	56	60	13716
69	F33	M	71	28	7052
70	F33	M	71	18	5390
71	F33	M	71	43	10830
72	F33	M	71	14	3713
73	F33	M	82	3	930
74	F33	M	51	21	4801
75	F33	M	55	31	7086
76	F33	M	60	62	14173
77	F33	M	61	57	13030
78	F33	M	58	34	7772
79	F33	M	52	32	7315
80	F33	M	48	38	8687
81	F33	K	58	133	30403
82	F33	K	71	91	22920
83	F33	K	32	32	7315
84	F33	K	32	8	2049
85	F33	K	43	59	13487
86	F33	K	61	78	17831
87	F33	K	67	43	10830
88	F33	K	29	21	4801
89	F33	K	37	17	4003
90	F33	K	27	8	2049
91	F33	K	41	14	3393
92	F33	K	61	23	5258
93	F33	K	38	6	1564
94	F33	K	74	5	1412
95	F33	K	61	43	9830
96	F33	K	80	30	7597
97	F33	K	80	43	10830
98	F33	K	48	25	5715
99	F33	K	54	115	26271
100	F33	K	57	298	68122
101	F33	K	38	15	3950
102	F33	K	21	27	6172
103	F33	K	58	60	13716
104	F33	K	81	21	5289
105	F33	K	45	4	1061
106	F33	K	47	23	5258
107	F33	K	53	42	10578
108	F33	K	53	52	13097
109	F33	K	76	85	21409
110	F33	K	53	9	2285
111	F33	K	53	15	3601
112	F33	K	53	94	21488
113	F33	K	33	25	5715
114	F33	K	78	88	22285
115	F33	K	22	5	1315
116	F33	K	45	64	15310
117	F33	K	65	41	10327
118	F33	K	50	27	6172
119	F33	K	44	32	7315
120	F33	K	77	53	13349
121	F33	K	85	15	4167
122	F33	K	71	29	7304
123	F33	K	23	5	1315
124	F33	K	74	8	2213
125	F33	K	46	91	20788
126	F33	K	46	48	10973
127	F33	K	51	29	6629
128	F33	K	52	12	2963
129	F33	K	80	13	3472
130	F33	K	53	19	4387
131	F33	K	53	71	16230
132	F33	K	75	57	14356
133	F33	K	77	85	21526
134	F33	K	40	49	10434
135	F33	K	38	12	3228
136	F33	K	22	12	2963
137	F33	K	26	10	2515
138	F33	K	49	128	29240
139	F33	K	67	21	5289
140	F33	K	21	3	803
141	F33	K	61	13	3180
142	F33	K	75	14	3713
143	F33	K	66	84	19189
144	F33	K	66	64	16119
145	F33	K	62	24	5486
146	F33	K	26	88	20448
147	F33	K	38	3	930
148	F33	K	77	90	22668
149	F33	K	69	50	12662
150	F33	K	24	22	5029
151	F33	K	82	47	11838
152	F33	K	52	51	11658
153	F33	K	71	19	4858
154	F33	K	43	37	8458
155	F33	K	73	13	3472
156	F33	K	53	127	29012
157	F33	K	78	30	7556
158	F33	K	26	53	12107
159	F33	K	59	67	15306
160	F33	K	34	27	6172
161	F33	K	39	56	13039
162	F33	K	77	51	13971
163	F33	K	77	55	13853
164	F33	K	60	5	1412
165	F33	K	81	110	27705
166	F33	K	28	18	4197
167	F33	K	27	65	16420
168	F33	K	27	25	7560
169	F33	K	63	6	1564
170	F33	K	75	51	12845
171	F33	K	75	14	4296
172	F33	K	74	5	1412
173	F33	K	23	93	21308
174	F33	K	43	106	26844
175	F33	K	84	17	4412
176	F33	K	41	14	3393
177	F33	K	19	4	1256
178	F33	K	19	15	3601
179	F33	K	56	66	15087
180	F33	K	51	21	4801
181	F33	K	35	7	1809
182	F33	K	77	20	5075
183	F33	K	62	28	6401
184	F33	K	34	22	5029
185	F33	K	26	3	803
186	F33	K	74	9	2473
187	F33	K	71	29	7304
188	F33	K	47	51	11658
189	F33	K	47	59	13487
190	F33	K	45	58	13259
191	F33	K	45	9	2285
192	F33	K	74	60	15112
193	F33	K	52	3	803
194	F33	K	79	24	6045
195	F33	K	46	73	18386
196	F33	K	46	29	8325
197	F33	K	56	42	9601
198	F33	K	75	105	26446
199	F33	K	18	27	6172
200	F33	K	33	19	4387
201	F33	K	56	48	10973

## Sheet: F32
number	ICD code	sex	age	length of hospitalization	cost of hospitalization
1	F32	M	60	15	3601
2	F32	M	48	48	10744
3	F32	M	56	7	6858
4	F32	M	44	45	10287
5	F32	M	58	4	1061
6	F32	M	48	13	2963
7	F32	M	30	26	5944
8	F32	M	44	65	14859
9	F32	M	36	43	9601
10	F32	M	30	16	3804
11	F32	M	43	33	7544
12	F32	M	35	6	1564
13	F32	M	49	29	6629
14	F32	M	77	17	4676
15	F32	M	42	9	2285
16	F32	M	80	35	9067
17	F32	M	55	46	10515
18	F32	M	49	33	7544
19	F32	M	65	71	17883
20	F32	M	26	51	11650
21	F32	M	49	23	5258
22	F32	M	40	74	16916
23	F32	M	30	16	3804
24	F32	M	39	31	7086
25	F32	M	30	37	8458
26	F32	M	91	13	3681
27	F32	M	36	11	2742
28	F32	M	74	26	6549
29	F32	M	73	33	8312
30	F32	M	25	37	8458
31	F32	M	67	11	2980
32	F32	M	76	10	3214
33	F32	M	21	9	2285
34	F32	M	51	9	2285
35	F32	M	37	38	8687
36	F32	M	23	29	6629
37	F32	M	50	52	11887
38	F32	M	28	17	4003
39	F32	M	21	13	3180
40	F32	M	74	18	4636
41	F32	M	21	17	4003
42	F32	M	37	25	5715
43	F32	M	49	15	3601
44	F32	M	49	54	12344
45	F32	M	45	13	3180
46	F32	M	44	45	10287
47	F32	M	20	30	6858
48	F32	M	32	44	10058
49	F32	M	40	4	1061
50	F32	M	76	15	3950
51	F32	M	50	7	1809
52	F32	K	37	20	4572
53	F32	K	89	15	4176
54	F32	K	29	37	8458
55	F32	K	36	36	8229
56	F32	K	48	23	5258
57	F32	K	39	6	1315
58	F32	K	18	20	4572
59	F32	K	38	47	10744
60	F32	K	26	15	3804
61	F32	K	39	41	9830
62	F32	K	84	28	7052
63	F32	K	20	12	2963
64	F32	K	73	30	7556
65	F32	K	44	5	1315
66	F32	K	70	50	12593
67	F32	K	30	35	7772
68	F32	K	22	25	5715
69	F32	K	77	40	10075
70	F32	K	58	107	24460
71	F32	K	62	12	2963
72	F32	K	48	32	7315
73	F32	K	74	21	5318
74	F32	K	63	20	4572
75	F32	K	67	80	20149
76	F32	K	26	52	13053
77	F32	K	21	31	7086
78	F32	K	89	22	6052
79	F32	K	67	50	12662
80	F32	K	31	16	3804
81	F32	K	25	19	4387
82	F32	K	71	26	6549
83	F32	K	71	14	3713
84	F32	K	71	5	1315
85	F32	K	77	12	3228
86	F32	K	77	77	19442
87	F32	K	27	36	8229
88	F32	K	44	5	1315
89	F32	K	59	23	5258
90	F32	K	29	67	15316
91	F32	K	55	28	6401
92	F32	K	25	3	803
93	F32	K	34	104	23758
94	F32	K	78	42	11554
95	F32	K	60	52	11887
96	F32	K	27	68	15545
97	F32	K	27	29	6629
98	F32	K	72	26	6549
99	F32	K	84	57	14356
100	F32	K	38	34	7772
101	F32	K	36	12	2963
102	F32	K	83	36	9067
103	F32	K	75	11	2820
104	F32	K	58	132	30154
105	F32	K	80	73	20081
106	F32	K	73	28	7052
107	F32	K	50	36	8229
108	F32	K	58	82	18745
109	F32	K	23	35	8001
110	F32	K	21	15	3601
111	F32	K	21	9	2285
112	F32	K	21	9	2285
113	F32	K	25	65	14849
114	F32	K	82	11	2980
115	F32	K	57	41	9372
116	F32	K	52	40	9144
117	F32	K	42	28	6401
118	F32	K	73	13	3472
119	F32	K	31	9	2285
120	F32	K	31	5	1315
121	F32	K	25	38	8687
				2383		sum	3771
						sum W	2383
						sum M	1388
